# Supplementary material for: A Unified Approach to Analysis of Body Condition in Green Toads
Source: Diversity (Basel). Author manuscript; Available in PMC 2023 Mar 29. (PMC7614385; doi:10.3390/d15010043)
Supplement: Supplementary Material [file EMS172738-supplement-Supplementary_Material.zip]

Archive with 2 entries (2 files):
- Supplement/RCode_example.zip
- Supplement/Supplementary_figure.pdf
